# Supplementary material for: Regulation of Anthocyanin Accumulation in Tomato Solanum lycopersicum L. by Exogenous Synthetic dsRNA Targeting Different Regions of SlTRY Gene
Source: Plants (Basel). 2024 Sep 5;13(17):2489. doi: 10.3390/plants13172489 (PMC11396968; doi:10.3390/plants13172489)
Supplement: Supplementary file 1 [file plants-13-02489-s001.zip]

Archive with 1 entries (1 files):
- plants-3182185-supplementary.pdf
